# Supplementary material for: MicroRNA-17-92 Regulates the Transcription Factor E2F3b during Myogenesis In Vitro and In Vivo
Source: Int J Mol Sci. 2017 Mar 31;18(4):727. doi: 10.3390/ijms18040727 (PMC5412313; doi:10.3390/ijms18040727)
Supplement: Supplementary file 1 [file ijms-18-00727-s001.zip]

Archive with 2 entries (2 files):
- supplementary figure 1 and 2.pptx
- E2F3-Supplementary Tables.pdf
